# Supplementary material for: Zooming into Gut Dysbiosis in Parkinson’s Disease: New Insights from Functional Mapping
Source: Int J Mol Sci. 2023 Jun 5;24(11):9777. doi: 10.3390/ijms24119777 (PMC10253733; doi:10.3390/ijms24119777)
Supplement: Supplementary file 1 [file ijms-24-09777-s001.zip]

Archive with 1 entries (1 files):
- ijms-2346034-supplementary.pdf
